# Supplementary material for: Distinct Metabolites in Osteopenia and Osteoporosis: A Systematic Review and Meta-Analysis
Source: Nutrients. 2023 Nov 23;15(23):4895. doi: 10.3390/nu15234895 (PMC10708105; doi:10.3390/nu15234895)
Supplement: Supplementary file 1 [file nutrients-15-04895-s001.zip]

Archive with 1 entries (1 files):
- nutrients-2627937-supplementary.pdf
